# Supplementary material for: Clinical risk associated with COVID-19 among 86000 patients with congenital heart disease
Source: Open Heart. 2023 Dec 13;10(2):e002415. doi: 10.1136/openhrt-2023-002415 (PMC10729200; doi:10.1136/openhrt-2023-002415)
Supplement: Supplementary data [file openhrt-2023-002415supp002.xlsx]

## Sheet: SupplementaryTable1
MedCodeID	SnomedCTConceptID	Description	AbbrCode	ESC_complexity_description	ESC_complexity_class	Patient_count
5329691000006113	253428008	Abnormality of common atrioventricular valve in atrioventricular septal defect	AVSD	AVSD, partial or complete, including primum ASD	Moderate	0
439931000006111	61959006	Absent septum between aorta and pulmonary artery	CAT	Truncus arteriosus	Severe	6
482711000006116	54160000	Aneurysm of sinus of Valsalva	OATA	Sinus of Valsalva aneurysm/fistula	Moderate	75
5333531000006111	253708008	Anomalous origin of coronary artery from left pulmonary artery	CCAC	Anomalous coronary artery arising from the PA	Moderate	0
3706511000006111	74218008	Anomalous origin of coronary artery from pulmonary trunk	CCAC	Anomalous coronary artery arising from the PA	Moderate	0
377247010	253321003	Anomalous termination of right pulmonary vein	PVEM	Anomalous pulmonary venous connection	Moderate	0
313510012	111322000	Anomaly of the pulmonary veins, unspecified	PVEM	Anomalous pulmonary venous connection	Moderate	7
2616351000006116	7305005	Aortic coarctation	COA	Coarctation of the aorta	Moderate	0
3478281000006116	60234000	Aortic incompetence	AR	Isolated congenital aortic valve disease and bicuspid aortic disease	Mild	0
299985016	194983005	Aortic incompetence, non-rheumatic	AR	Isolated congenital aortic valve disease and bicuspid aortic disease	Mild	9
1222314017	60234000	Aortic insufficiency alone, cause unspecified	AR	Isolated congenital aortic valve disease and bicuspid aortic disease	Mild	5
299987012	194983005	Aortic insufficiency, non-rheumatic	AR	Isolated congenital aortic valve disease and bicuspid aortic disease	Mild	8
3478271000006119	60234000	Aortic regurgitation	AR	Isolated congenital aortic valve disease and bicuspid aortic disease	Mild	69
1222315016	60234000	Aortic regurgitation alone, cause unspecified	AR	Isolated congenital aortic valve disease and bicuspid aortic disease	Mild	7670
299986015	194983005	Aortic regurgitation, non-rheumatic	AR	Isolated congenital aortic valve disease and bicuspid aortic disease	Mild	70
488481000006118	17024001	Aortic septal defect	ASD	Truncus arteriosus	Severe	0
28815012	17024001	Aortic septal defect	ASD	Truncus arteriosus	Severe	0
299988019	194984004	Aortic stenosis, non-rheumatic	AS	Isolated congenital aortic valve disease and bicuspid aortic disease	Mild	876
299989010	60234000	Aortic valve regurgitation	AR	Isolated congenital aortic valve disease and bicuspid aortic disease	Mild	907
7574001000006114	703323003	Aortic valve regurgitation secondary to aortic dilation	AR	Isolated congenital aortic valve disease and bicuspid aortic disease	Mild	0
1232103019	60573004	Aortic valve stenosis	AS	Isolated congenital aortic valve disease and bicuspid aortic disease	Mild	900
299990018	60573004	Aortic valve stenosis	AS	Isolated congenital aortic valve disease and bicuspid aortic disease	Mild	605
299991019	194987006	Aortic valve stenosis with insufficiency	AS	Isolated congenital aortic valve disease and bicuspid aortic disease	Mild	6
28816013	17024001	Aorticopulmonary septal defect	ASD	Truncus arteriosus	Severe	0
478039018	17024001	Aortopulmonary window	ASD	Truncus arteriosus	Severe	9
313475012	204433005	Aplasia of aorta	AAP	Interrupted aortic arch	Severe	0
3478301000006117	60234000	AR - Aortic regurgitation	AR	Isolated congenital aortic valve disease and bicuspid aortic disease	Mild	0
3640351000006119	70142008	ASD - Atrial septal defect	ASD	Isolated small ASD, VSD, or PDA	Mild	5
4214531000006116	112811009	ASD - Repair of atrial septal defect	ASD	Repaired secundum ASD, sinus venosus defect, VSD, or PDA without residuae or sequellae, such as chamber enlargement, ventricular dysfunction, or elevated PAP	Mild	9
3263081000006112	47195003	ASD - Repair of primum atrial septal defect	ASD	AVSD, partial or complete, including primum ASD	Moderate	9
4824461000006111	204315000	ASD2 - Secundum atrial septal defect	ASD	Isolated small ASD, VSD, or PDA	Mild	50
313473017	204431007	Atresia and stenosis of aorta	COA	Interrupted aortic arch	Severe	9
2478825010	7438000	Atresia of aorta	COA	Interrupted aortic arch	Severe	8
313505013	204448004	Atresia of pulmonary artery with septal defect	PAAT	Pulmonary atresia (all forms)	Severe	9
497741000006115	204467000	Atresia of pulmonary vein	PVA	Pulmonary atresia (all forms)	Severe	60
313485013	204431007	Atresia or stenosis of aorta NOS	COA	Interrupted aortic arch	Severe	5
400800019	70142008	Atrial septal defect	ASD	Isolated small ASD, VSD, or PDA	Mild	6
4824501000006111	204315000	Atrial septal defect of fossa ovalis	ASD	Isolated small ASD, VSD, or PDA	Mild	0
4824471000006116	204315000	Atrial septal defect within oval fossa	ASD	Isolated small ASD, VSD, or PDA	Mild	0
5329471000006114	253414002	Atrioventricular septal defect	AVSD	AVSD, partial or complete, including primum ASD	Moderate	0
7350151000006119	448119006	Atrioventricular septal defect with atrioventricular valve regurgitation	AVSD	AVSD, partial or complete, including primum ASD	Moderate	0
377308011	253366007	Auricular septal defect NOS	ASD	Isolated small ASD, VSD, or PDA	Mild	0
5329481000006112	253414002	AVSD - Atrioventricular septal defect	AVSD	AVSD, partial or complete, including primum ASD	Moderate	0
4664171000006113	174836000	AVSD - Atrioventricular septal defect repair	AVSD	AVSD, partial or complete, including primum ASD	Moderate	8
7510911000006110	698643003	Balloon dilation of coarctation of aorta	COA	Coarctation of the aorta	Moderate	0
120221015	72352009	Bicuspid aortic valve	BAV	Isolated congenital aortic valve disease and bicuspid aortic disease	Mild	7070
892941000006112	72352009	Bicuspid aortic valve - congen	BAV	Isolated congenital aortic valve disease and bicuspid aortic disease	Mild	77
2675459014	427585005	Biventricular repair of hypoplastic left heart syndrome	HRH	Univentricular heart	Severe	9
523271000006112	83330001	Botalli's patent ductus	PDA	Isolated small ASD, VSD, or PDA	Mild	0
559821000006113	174836000	Close defect atrioventric septum using prosthetic patch NEC	AVSD	AVSD, partial or complete, including primum ASD	Moderate	0
559851000006116	80733000	Close defect interventricular septum using tissue graft NEC	VSD	Isolated small ASD, VSD, or PDA	Mild	6
1232187015	61192001	Closure of aortopulmonary window	VSD	Truncus arteriosus	Severe	0
4214461000006112	112811009	Closure of atrial septal defect	ASD	Repaired secundum ASD, sinus venosus defect, VSD, or PDA without residuae or sequellae, such as chamber enlargement, ventricular dysfunction, or elevated PAP	Mild	50
7264551000006117	442456000	Closure of atrial septal defect using septal occluder device	ASD	Repaired secundum ASD, sinus venosus defect, VSD, or PDA without residuae or sequellae, such as chamber enlargement, ventricular dysfunction, or elevated PAP	Mild	0
569861000006110	174836000	Closure of defect of atrioventricular septum	AVSD	AVSD, partial or complete, including primum ASD	Moderate	796
270825018	174836000	Closure of defect of atrioventricular septum NOS	AVSD	AVSD, partial or complete, including primum ASD	Moderate	9
376942019	112811009	Closure of defect of interatrial septum	ASD	Repaired secundum ASD, sinus venosus defect, VSD, or PDA without residuae or sequellae, such as chamber enlargement, ventricular dysfunction, or elevated PAP	Mild	50
496490010	52930005	Closure of defect of interventricular septum	VSD	Isolated small ASD, VSD, or PDA	Mild	5
270838014	52930005	Closure of defect of interventricular septum NOS	VSD	Isolated small ASD, VSD, or PDA	Mild	50
559841000006118	89814007	Closure of defect of interventricular septum using prosthetic patch	VSD	Isolated small ASD, VSD, or PDA	Mild	50
377121000000116	428759006	Closure of multiple interventricular septal defects	VSD	Isolated small ASD, VSD, or PDA	Mild	0
511801000000116	428759006	Closure of multiple ventricular septal defects	VSD	Isolated small ASD, VSD, or PDA	Mild	7
570261000006114	47195003	Closure of persistent ostium primum	ASD	AVSD, partial or complete, including primum ASD	Moderate	0
270837016	52930005	Closure of ventricular septal defect	VSD	Isolated small ASD, VSD, or PDA	Mild	70
13062015	7305005	Coarctation of aorta	COA	Coarctation of the aorta	Moderate	0
313454016	7305005	Coarctation of aorta NOS	COA	Coarctation of the aorta	Moderate	0
571261000006119	26780008	Coarctation of pulmonary artery	COP	Peripheral pulmonary stenosis	Moderate	6
574801000006118	17024001	Common aorto-pulmonary trunk	ASD	Truncus arteriosus	Severe	0
476311019	360481003	Common atrioventricular canal	VSD	VSD with associated abnormalities	Moderate	8
313336016	204330009	Common atrioventricular-type ventricular septal defect	VSD	AVSD, partial or complete, including primum ASD	Moderate	50
2475972010	253276007	Common atrium	SV	Univentricular heart	Severe	6
574911000006110	17024001	Common truncus	ASD	Truncus arteriosus	Severe	5
75863013	45503006	Common ventricle	SV	Univentricular heart	Severe	0
2918401000006110	26146002	Complete transposition of great vessels	TGA	Transposition of the great arteries	Severe	0
143042017	86252004	Congenital absence of pulmonary artery	PAM	Peripheral pulmonary stenosis	Moderate	0
3378551000006118	54160000	Congenital aneurysm of sinus of Valsalva	OATA	Sinus of Valsalva aneurysm/fistula	Moderate	0
31287015	18546004	Congenital aortic stenosis	SVAS	Aortic stenosis - subvalvular or supravalvular	Moderate	50
313374012	28656008	Congenital aortic valve insufficiency NOS	AR	Isolated congenital aortic valve disease and bicuspid aortic disease	Mild	5
313373018	28656008	Congenital aortic valve insufficiency, unspecified	AR	Isolated congenital aortic valve disease and bicuspid aortic disease	Mild	9
2673881000006115	10930001	Congenital atresia of pulmonary artery	PAAT	Pulmonary atresia (all forms)	Severe	0
313353011	204342004	Congenital atresia of pulmonary valve	PAT	Pulmonary atresia (all forms)	Severe	50
313351013	204342004	Congenital atresia of the pulmonary valve	PAT	Pulmonary atresia (all forms)	Severe	0
4014291000006111	93069000	Congenital enlarged aortic valve	AVM	Isolated congenital aortic valve disease and bicuspid aortic disease	Mild	0
313450013	60787001	Congenital hypoplasia of aortic arch	OATA	Coarctation of the aorta	Moderate	69
580471000006114	28656008	Congenital insufficiency of aortic valve	AR	Isolated congenital aortic valve disease and bicuspid aortic disease	Mild	0
50085019	29928006	Congenital mitral insufficiency	MR	Isolated congenital mitral valve disease	Mild	5
2981781000006117	29928006	Congenital mitral regurgitation	MR	Isolated congenital mitral valve disease	Mild	0
136773016	82458004	Congenital mitral stenosis	MS	Isolated congenital mitral valve disease	Mild	5
313378010	82458004	Congenital mitral stenosis NOS	MS	Isolated congenital mitral valve disease	Mild	5
313375013	82458004	Congenital mitral stenosis, unspecified	MS	Isolated congenital mitral valve disease	Mild	0
892921000006117	204342004	Congenital pulmonary atresia	PAT	Pulmonary atresia (all forms)	Severe	0
2684861000006115	11614003	Congenital pulmonary vein stenosis	PVEM	Peripheral pulmonary stenosis	Moderate	0
580501000006119	18546004	Congenital stenosis of aortic valve	SVAS	Aortic stenosis - subvalvular or supravalvular	Moderate	0
585311000006117	268185002	Congenital stenosis of ascending aorta	AS	Aortic stenosis - subvalvular or supravalvular	Moderate	0
313356015	67278007	Congenital stenosis of pulmonary valve	PS	Mild isolated pulmonary stenosis (infundibular, valvular, supravalvular)	Mild	500
512130019	95441000	Congenital stricture of pulmonary artery	PAM	Peripheral pulmonary stenosis	Moderate	0
313365010	204354004	Congenital tricuspid atresia and stenosis	TAT	Univentricular heart	Severe	9
12075111000006112	768552007	Congenital ventricular septal defect	VSD	Isolated small ASD, VSD, or PDA	Mild	0
596141000006112	83799000	Congenitally corrected transposition of great arteries	TGA	Transposition of the great arteries	Severe	9
135999014	81990004	Cor biloculare	SV	Univentricular heart	Severe	0
595701000006118	74218008	Coronary artery from pulmonary trunk	CCAC	Anomalous coronary artery arising from the PA	Moderate	9
597091000006118	174830006	Correction of total anomalous pulmonary venous connection	TAVPR	Anomalous pulmonary venous connection	Moderate	0
597051000006112	174830006	Correction of total anomalous pulmonary venous connection	TAVPR	Anomalous pulmonary venous connection	Moderate	6
597061000006114	174830006	Correction of total anomalous pulmonary venous connection OS	TAVPR	Anomalous pulmonary venous connection	Moderate	9
7075031000006117	427515002	Critical stenosis of aortic valve	AS	Isolated congenital aortic valve disease and bicuspid aortic disease	Mild	0
400805012	12770006	Cyanotic congenital heart disease	CHD	Any cyanotic CHD (unoperated or palliated)	Severe	0
377498018	253514004	Dextraposition of aorta in Fallot's tetralogy	TOF	Tetralogy of Fallot - repaired	Moderate	0
406233012	204299009	Dextrotransposition of aorta	TGA	Transposition of the great arteries	Severe	6
3863451000006115	83799000	Discordant ventriculoarterial connection with discordant atrioventricular connection	TGA	Transposition of the great arteries	Severe	0
5046011000006117	233112003	DORV - Repair of Fallot-type double outlet right ventricle	TOF	Tetralogy of Fallot - repaired	Moderate	0
13148012	7368005	Double outlet left ventricle	DOLV	Double-outlet ventricle	Severe	0
13341010	7484005	Double outlet right ventricle	DORV	Double-outlet ventricle	Severe	70
313282014	7484005	Double outlet right ventricle NOS	DORV	Double-outlet ventricle	Severe	0
7360241000006116	448794008	Double outlet right ventricle with subpulmonary ventricular septal defect	DORV	Double-outlet ventricle	Severe	0
313278012	7484005	Double outlet right ventricle, unspecified	DORV	Double-outlet ventricle	Severe	0
4824811000006111	204357006	Ebstein anomaly of tricuspid valve	EBS	Ebstein anomaly	Moderate	0
313369016	204357006	Ebstein's anomaly of tricuspid valve	EBS	Ebstein anomaly	Moderate	5
641961000006119	15459006	Endocardial cushion defect	AVSD	AVSD, partial or complete, including primum ASD	Moderate	0
641971000006114	15459006	Endocardial cushion defects NOS	AVSD	AVSD, partial or complete, including primum ASD	Moderate	0
313332019	15459006	Endocardial cushion defects NOS	AVSD	AVSD, partial or complete, including primum ASD	Moderate	0
864991000006113	174866007	Enlarge heart septal foramen	ASD	Isolated small ASD, VSD, or PDA	Mild	0
1235125018	86299006	Fallot's tetralogy	TOF	Tetralogy of Fallot - repaired	Moderate	60
313362013	204351007	Fallot's trilogy	TOF	Tetralogy of Fallot - repaired	Moderate	7
1235697018	91634006	Fused commissure of the mitral valve	MVD	Isolated congenital mitral valve disease	Mild	0
801451000006114	204312002	Gerbode's defect	VSD	VSD with associated abnormalities	Moderate	8
815331000006113	175339005	Hamilton repair of coarctation of aorta using subclavian flap	COA	Coarctation of the aorta	Moderate	0
313428012	204399007	Hemicardia	CHD	Univentricular heart	Severe	5
1175191000000116	473118009	History of ventricular septal defect	VSD	Isolated small ASD, VSD, or PDA	Mild	88
3508651000006113	62067003	HLH - Hypoplastic left heart syndrome	HLH	Univentricular heart	Severe	0
400807016	268184003	Hypoplasia of aorta	OATA	Coarctation of the aorta	Moderate	0
313352018	204343009	Hypoplasia of pulmonary valve	PVM	Mild isolated pulmonary stenosis (infundibular, valvular, supravalvular)	Mild	0
788771000006118	54682008	Hypoplasia of the pulmonary artery	PAM	Peripheral pulmonary stenosis	Moderate	80
787901000006111	253601007	Hypoplastic aortic orifice or valve	LVOO	Aortic stenosis - subvalvular or supravalvular	Moderate	8
103185010	62067003	Hypoplastic left heart syndrome	HLH	Univentricular heart	Severe	70
313280018	204300001	Incomplete great vessel transposition	TGA	Transposition of the great arteries	Severe	0
377307018	70142008	Interatrial septal defect NEC	ASD	Isolated small ASD, VSD, or PDA	Mild	89
377306010	253366007	Interauricular septal defect	ASD	Isolated small ASD, VSD, or PDA	Mild	0
221871000000110	218728005	Interrupted aortic arch	OATA	Interrupted aortic arch	Severe	50
5333171000006116	253681005	Interrupted aortic arch distal to left subclavian artery	OATA	Interrupted aortic arch	Severe	0
50694014	30288003	Interventricular septal defect	VSD	Isolated small ASD, VSD, or PDA	Mild	0
5330611000006112	253488006	Left atrioventricular valve regurgitation	MR	Isolated congenital mitral valve disease	Mild	0
748971000006111	41893002	Left ventricle to right atrial communication	SD	AVSD, partial or complete, including primum ASD	Moderate	0
4665121000006111	174997007	LVOTO - Operations for left ventricular outflow tract obstruction	AS	Isolated congenital aortic valve disease and bicuspid aortic disease	Mild	0
2981791000006119	29928006	MR - Congenital mitral regurgitation	MR	Isolated congenital mitral valve disease	Mild	0
4042771000006116	94706008	Muscular ventricular septal defect	VSD	Isolated small ASD, VSD, or PDA	Mild	0
4042761000006111	94706008	Muscular ventricular septum defect	VSD	Isolated small ASD, VSD, or PDA	Mild	0
884291000006116	194983005	Non-rheum. aortic incompetence	AR	Isolated congenital aortic valve disease and bicuspid aortic disease	Mild	80
884281000006119	194983005	Non-rheumatic aortic sclerosis	AR	Isolated congenital aortic valve disease and bicuspid aortic disease	Mild	7
7348841000006112	448021003	Number of ventricular septal defects	VSD	Isolated small ASD, VSD, or PDA	Mild	0
4664341000006119	174866007	Open enlargement of atrial septal defect	ASD	Repaired secundum ASD, sinus venosus defect, VSD, or PDA without residuae or sequellae, such as chamber enlargement, ventricular dysfunction, or elevated PAP	Mild	0
260391000006110	174866007	Open enlargement of defect of atrial septum	ASD	Repaired secundum ASD, sinus venosus defect, VSD, or PDA without residuae or sequellae, such as chamber enlargement, ventricular dysfunction, or elevated PAP	Mild	9
375371000000112	395723006	Operation for transposition of great vessels	TGA	Transposition of the great arteries after arterial switch operation	Moderate	5
4665101000006118	174997007	Operations on the left ventricular outflow tract	AS	Isolated congenital aortic valve disease and bicuspid aortic disease	Mild	5
1546611000006113	395723006	OS other repair of transposition of great arteries	TGA	Transposition of the great arteries after arterial switch operation	Moderate	5
29949011	17718000	Ostium primum defect	ASD	AVSD, partial or complete, including primum ASD	Moderate	89
313327015	204318003	Ostium secundum atrial septal defect NOS	ASD	Isolated small ASD, VSD, or PDA	Mild	97
270798015	395723006	Other correction of transposition of great vessels	TGA	Transposition of the great arteries after arterial switch operation	Moderate	60
270802019	395723006	Other correction of transposition of great vessels NOS	TGA	Transposition of the great arteries after arterial switch operation	Moderate	0
33841000006115	395723006	Other correction of transposition of great vessels OS	TGA	Transposition of the great arteries after arterial switch operation	Moderate	0
383061000000112	395723006	Other repair of transposition of great arteries NOS	TGA	Transposition of the great arteries after arterial switch operation	Moderate	9
377305014	70142008	Other specified atrial septal defect	ASD	Isolated small ASD, VSD, or PDA	Mild	5
270824019	174836000	Other specified closure of defect of atrioventricular septum	AVSD	AVSD, partial or complete, including primum ASD	Moderate	6
313331014	15459006	Other specified endocardial cushion defects	AVSD	AVSD, partial or complete, including primum ASD	Moderate	0
400801015	204318003	Other specified ostium secundum atrial septal defect	ASD	Isolated small ASD, VSD, or PDA	Mild	0
465581000000115	174836000	Other specified repair of defect of atrioventricular septum	AVSD	AVSD, partial or complete, including primum ASD	Moderate	50
511551000000118	52930005	Other specified repair of defect of interventricular septum	VSD	Isolated small ASD, VSD, or PDA	Mild	9
384081000000117	427318004	Other specified repair of double outlet ventricle	DOV	Double-outlet ventricle	Severe	0
313301015	30288003	Other specified ventricular septal defect	VSD	Isolated small ASD, VSD, or PDA	Mild	6
106259013	63934006	Overriding aorta	TOF	Tetralogy of Fallot - repaired	Moderate	8
247141000006114	63934006	Overriding aorta	TOF	Tetralogy of Fallot - repaired	Moderate	0
3610161000006113	68237008	PAPVD - Partial anomalous pulmonary venous drainage	PAPVR	Anomalous pulmonary venous connection	Moderate	6
113349011	68237008	PAPVR - Partial anomalous pulmonary venous return	PAPVR	Anomalous pulmonary venous connection	Moderate	0
3610141000006114	68237008	Partial anomalous pulmonary venous connection	PAPVR	Anomalous pulmonary venous connection	Moderate	0
3856041000006114	83330001	Patent arterial duct	PDA	Isolated small ASD, VSD, or PDA	Mild	0
138208019	83330001	Patent ductus arteriosus	PDA	Isolated small ASD, VSD, or PDA	Mild	80
313320018	204318003	Patent ostium secundum	ASD	Isolated small ASD, VSD, or PDA	Mild	0
3856031000006116	83330001	PDA - Patent ductus arteriosus	PDA	Isolated small ASD, VSD, or PDA	Mild	0
313293011	204306007	Pentalogy of Fallot	TOF	Tetralogy of Fallot - repaired	Moderate	8
1546741000006118	30123000	Percutan transluminal closure defect interatrial septum NEC	ASD	Repaired secundum ASD, sinus venosus defect, VSD, or PDA without residuae or sequellae, such as chamber enlargement, ventricular dysfunction, or elevated PAP	Mild	5
7495151000006113	609234009	Percutaneous closure of cardiac septal defect	CHD	Repaired secundum ASD, sinus venosus defect, VSD, or PDA without residuae or sequellae, such as chamber enlargement, ventricular dysfunction, or elevated PAP	Mild	0
1546721000006113	52930005	Percutaneous translum closure defect intervent septum NEC	VSD	Isolated small ASD, VSD, or PDA	Mild	7
1587501000006118	52930005	Percutaneous translum repair defect intervent septum NEC	VSD	Isolated small ASD, VSD, or PDA	Mild	0
1546711000006117	233100002	Percutaneous transluminal closure of defect of interventricular septum using prosthesis	VSD	Isolated small ASD, VSD, or PDA	Mild	6
4164071000006111	109428005	Perimembranous ventricular septal defect	VSD	Isolated small ASD, VSD, or PDA	Mild	0
29950011	17718000	Persistent ostium primum	ASD	AVSD, partial or complete, including primum ASD	Moderate	0
313322014	204318003	Persistent ostium secundum	ASD	Isolated small ASD, VSD, or PDA	Mild	0
102980010	61959006	Persistent truncus arteriosus	CAT	Truncus arteriosus	Severe	5
229861000006114	61959006	Persistent truncus arteriosus	CAT	Truncus arteriosus	Severe	0
229851000006112	61959006	Persistent truncus arteriosus	CAT	Truncus arteriosus	Severe	7
7360151000006110	448785002	Placement of stent at site of coarctation of aorta	COA	Coarctation of the aorta	Moderate	0
377727015	253676001	Postductal aortic stenosis	AS	Isolated congenital aortic valve disease and bicuspid aortic disease	Mild	0
120034011	72242008	Postductal coarctation of aorta	COA	Coarctation of the aorta	Moderate	5
377728013	253677005	Postductal interruption of aorta	COA	Interrupted aortic arch	Severe	0
377722014	253672004	Preductal aortic stenosis	AS	Isolated congenital aortic valve disease and bicuspid aortic disease	Mild	0
23643015	13867009	Preductal coarctation of aorta	COA	Coarctation of the aorta	Moderate	8
377724010	253674003	Preductal hypoplasia of aorta	OATA	Coarctation of the aorta	Moderate	0
377723016	253673009	Preductal interruption of aorta	COA	Interrupted aortic arch	Severe	0
270822015	174836000	Primary closure of defect of atrioventricular septum NEC	AVSD	AVSD, partial or complete, including primum ASD	Moderate	9
270835012	52930005	Primary closure of defect of interventricular septum NEC	VSD	Isolated small ASD, VSD, or PDA	Mild	5
465641000000110	174836000	Primary repair of defect of atrioventricular septum NEC	AVSD	AVSD, partial or complete, including primum ASD	Moderate	89
511531000000113	52930005	Primary repair of defect of interventricular septum NEC	VSD	Isolated small ASD, VSD, or PDA	Mild	6
5328931000006111	253373002	Primum atrial septal defect	ASD	AVSD, partial or complete, including primum ASD	Moderate	0
400803017	268180007	Pseudotruncus arteriosus	HRH	Univentricular heart	Severe	0
193381000006117	270512000	Pulmonary arterio-venous aneurysm	PAVM	Anomalous pulmonary venous connection	Moderate	0
193391000006119	253639004	Pulmonary arterio-venous fistula	PAVM	Anomalous pulmonary venous connection	Moderate	6
3902361000006111	86252004	Pulmonary artery absent	PAM	Pulmonary atresia (all forms)	Severe	0
507003013	86252004	Pulmonary artery agenesis	PAM	Pulmonary atresia (all forms)	Severe	0
313492015	204443008	Pulmonary artery atresia	PVA	Pulmonary atresia (all forms)	Severe	5
3387281000006117	54682008	Pulmonary artery hypoplasia	PAM	Peripheral pulmonary stenosis	Moderate	7
126311000006111	95441000	Pulmonary artery stenosis	PAM	Peripheral pulmonary stenosis	Moderate	50
313386010	204370002	Pulmonary infundibular stenosis	PS	Mild isolated pulmonary stenosis (infundibular, valvular, supravalvular)	Mild	568
3422491000006115	56786000	Pulmonary stenosis	PS	Mild isolated pulmonary stenosis (infundibular, valvular, supravalvular)	Mild	7
300010011	56786000	Pulmonary stenosis, cause unspecified	PS	Mild isolated pulmonary stenosis (infundibular, valvular, supravalvular)	Mild	80
300008014	194997002	Pulmonary stenosis, non-rheumatic	PS	Mild isolated pulmonary stenosis (infundibular, valvular, supravalvular)	Mild	709
3422451000006114	56786000	Pulmonary valve stenosis	PS	Mild isolated pulmonary stenosis (infundibular, valvular, supravalvular)	Mild	0
300011010	195000004	Pulmonary valve stenosis with insufficiency	PS	Mild isolated pulmonary stenosis (infundibular, valvular, supravalvular)	Mild	550
4825241000006110	204467000	Pulmonary vein atresia	PVA	Pulmonary atresia (all forms)	Severe	0
3422471000006116	56786000	Pulmonic stenosis	PS	Mild isolated pulmonary stenosis (infundibular, valvular, supravalvular)	Mild	0
193911000006111	56786000	Pulmonic valve stenosis	PS	Mild isolated pulmonary stenosis (infundibular, valvular, supravalvular)	Mild	0
584801000006111	67278007	PV - Congenital pulmonary valve stenosis	PS	Mild isolated pulmonary stenosis (infundibular, valvular, supravalvular)	Mild	59
5332221000006117	253611000	Quadricuspid aortic valve	AVM	Isolated congenital aortic valve disease and bicuspid aortic disease	Mild	0
74702017	44777001	Rastelli operation	DORV	Double-outlet ventricle	Severe	57
1546361000006115	174836000	Repair defect atrioventricular septum prosthetic patch NEC	AVSD	AVSD, partial or complete, including primum ASD	Moderate	0
1587321000006118	80733000	Repair defect interventricular septum us tissue graft NEC	VSD	Isolated small ASD, VSD, or PDA	Mild	0
225521000006116	175339005	Repair of aorta with subclavian flap	COA	Coarctation of the aorta	Moderate	68
4214481000006119	112811009	Repair of atrial septal defect	ASD	Repaired secundum ASD, sinus venosus defect, VSD, or PDA without residuae or sequellae, such as chamber enlargement, ventricular dysfunction, or elevated PAP	Mild	0
1587521000006111	30123000	Repair of atrial septal defect with prosthesis by closed heart technique	ASD	Repaired secundum ASD, sinus venosus defect, VSD, or PDA without residuae or sequellae, such as chamber enlargement, ventricular dysfunction, or elevated PAP	Mild	0
5559461000006116	274022008	Repair of coarctation of aorta	COA	Coarctation of the aorta	Moderate	0
3883261000006116	85041007	Repair of common arterial trunk using right ventricle to pulmonary trunk conduit	CAT	Truncus arteriosus	Severe	0
4214511000006110	112811009	Repair of defect of atrial septum	ASD	Repaired secundum ASD, sinus venosus defect, VSD, or PDA without residuae or sequellae, such as chamber enlargement, ventricular dysfunction, or elevated PAP	Mild	7
465691000000117	174836000	Repair of defect of atrioventricular septum NOS	AVSD	AVSD, partial or complete, including primum ASD	Moderate	50
376940010	112811009	Repair of defect of interatrial septum	ASD	Repaired secundum ASD, sinus venosus defect, VSD, or PDA without residuae or sequellae, such as chamber enlargement, ventricular dysfunction, or elevated PAP	Mild	0
511491000000113	52930005	Repair of defect of interventricular septum	VSD	Isolated small ASD, VSD, or PDA	Mild	0
511561000000115	52930005	Repair of defect of interventricular septum NOS	VSD	Isolated small ASD, VSD, or PDA	Mild	0
1587301000006111	89814007	Repair of defect of interventricular septum using prosthetic patch	VSD	Isolated small ASD, VSD, or PDA	Mild	0
270817015	174836000	Repair of defect of the atrioventricular septum	AVSD	AVSD, partial or complete, including primum ASD	Moderate	0
349286014	233128008	Repair of double outlet left ventricle	DOV	Double-outlet ventricle	Severe	0
349283018	233126007	Repair of double outlet right ventricle	DORV	Double-outlet ventricle	Severe	8
1546641000006112	427188004	Repair of double outlet right ventricle with intraventricular tunnel	DORV	Double-outlet ventricle	Severe	0
2675456019	427318004	Repair of double outlet ventricle	DOV	Double-outlet ventricle	Severe	0
377061000000111	427318004	Repair of double outlet ventricle NOS	DOV	Double-outlet ventricle	Severe	0
4664721000006113	174939008	Repair of Ebstein's anomaly of tricuspid valve	EBS	Ebstein anomaly	Moderate	0
349252017	233112003	Repair of Fallot-type double outlet right ventricle	TOF	Tetralogy of Fallot - repaired	Moderate	6
2675440012	426869003	Repair of interrupted aortic arch	OATA	Interrupted aortic arch	Severe	0
494775013	47195003	Repair of persistent ostium primum	ASD	AVSD, partial or complete, including primum ASD	Moderate	0
271057014	174997007	Repair of subaortic stenosis	AS	Aortic stenosis - subvalvular or supravalvular	Moderate	0
172601000006117	174998002	Repair of supra-aortic stenosis	SVAS	Aortic stenosis - subvalvular or supravalvular	Moderate	0
4664031000006114	174830006	Repair of total anomalous pulmonary venous connection	TAVPR	Anomalous pulmonary venous connection	Moderate	0
270965018	174939008	Repositioning of tricuspid valve	EBS	Ebstein anomaly	Moderate	0
5980711000006118	308679001	Resection of interrupted aortic arch	OATA	Interrupted aortic arch	Severe	0
400802010	268180007	Right hypoplastic heart syndrome	HRH	Univentricular heart	Severe	60
3175121000006117	41893002	Right sided atrium connecting to left ventricle	SD	AVSD, partial or complete, including primum ASD	Moderate	0
2544081000006116	2829000	Right ventricular hypoplasia	HRH	Univentricular heart	Severe	0
5331171000006117	253529002	Right ventricular outflow tract abnormality	RVOO	Pulmonary stenosis (infundibular, valvular, supravalvular), moderate or severe	Moderate	0
377524013	253530007	Right ventricular outflow tract obstruction	RVOO	Pulmonary stenosis (infundibular, valvular, supravalvular), moderate or severe	Moderate	77
133392011	80387009	Roger's disease	VSD	Isolated small ASD, VSD, or PDA	Mild	50
5331211000006115	253530007	RVOTO - Right ventricular outflow tract obstruction	RVOO	Pulmonary stenosis (infundibular, valvular, supravalvular), moderate or severe	Moderate	0
40351000006119	204315000	Secundum atrial septal defect	ASD	Isolated small ASD, VSD, or PDA	Mild	800
892881000006113	268174004	Septal defect NOS	CHD	Isolated small ASD, VSD, or PDA	Mild	9
3234311000006110	45503006	Single ventricle	SV	Univentricular heart	Severe	0
3378561000006116	54160000	Sinus of Valsalva aneurysm	OATA	Sinus of Valsalva aneurysm/fistula	Moderate	8
3807431000006116	80387009	Small ventricular septal defect	VSD	Isolated small ASD, VSD, or PDA	Mild	0
2899653018	123714004	Spontaneous closure of ventricular septal defect	VSD	Isolated small ASD, VSD, or PDA	Mild	5
510302016	93384001	Stenosis of aortic arch	OATA	Coarctation of the aorta	Moderate	0
5058151000006118	233965009	Stenosis of thoracic aorta	COA	Coarctation of the aorta	Moderate	0
124807019	75145007	Stricture of aorta	COA	Coarctation of the aorta	Moderate	5
313382012	204368006	Subaortic stenosis	SAS	Aortic stenosis - subvalvular or supravalvular	Moderate	0
4824861000006114	204368006	Subvalvular stenosis	SAS	Aortic stenosis - subvalvular or supravalvular	Moderate	0
116861000006111	268185002	Supravalvar aortic stenosis	AS	Aortic stenosis - subvalvular or supravalvular	Moderate	9
4664061000006117	174830006	TAPVC - Total anomalous pulmonary venous connection operation	TAVPR	Anomalous pulmonary venous connection	Moderate	0
4194101000006115	111323005	TAPVD - Total anomalous pulmonary venous drainage	TAPVC	Anomalous pulmonary venous connection	Moderate	5
13343013	7484005	Taussig-Bing syndrome	DORV	Double-outlet ventricle	Severe	8
143123019	86299006	Tetralogy of Fallot	TOF	Tetralogy of Fallot - repaired	Moderate	787
313294017	86299006	Tetralogy of Fallot NOS	TOF	Tetralogy of Fallot - repaired	Moderate	60
400799018	86299006	Tetralogy of Fallot, unspecified	TOF	Tetralogy of Fallot - repaired	Moderate	60
96991000006117	111323005	Total anomalous pulmonary venous connection	TAPVC	Anomalous pulmonary venous connection	Moderate	7
313515019	111323005	Total anomalous pulmonary venous return	TAPVC	Anomalous pulmonary venous connection	Moderate	0
313277019	204297006	Total great vessel transposition	TGA	Transposition of the great arteries	Severe	7
5045831000006113	233100002	Transluminal closure of ventricular septal defect using device	VSD	Isolated small ASD, VSD, or PDA	Mild	0
1587491000006114	233100002	Transluminal closure of ventricular septal defect using prosthesis	VSD	Isolated small ASD, VSD, or PDA	Mild	5
377219011	253297008	Transposition of aorta	TGA	Transposition of the great arteries	Severe	7
60777016	36422005	Transposition of pulmonary veins	PVEM	Anomalous pulmonary venous connection	Moderate	8
2918441000006112	26146002	Transposition of the great arteries	TGA	Transposition of the great arteries	Severe	0
588751000006110	63042009	Tricuspid atresia	TAT	Univentricular heart	Severe	0
850841000006111	61959006	Truncus arteriosus	CAT	Truncus arteriosus	Severe	60
452187019	61959006	Truncus arteriosus	CAT	Truncus arteriosus	Severe	50
377638013	253614008	Tubular hypoplasia of aorta	OATA	Coarctation of the aorta	Moderate	0
5777016	2829000	Uhl's disease	HRH	Univentricular heart	Severe	0
50693015	30288003	Ventricular septal defect	VSD	Isolated small ASD, VSD, or PDA	Mild	808
4824431000006119	204312002	Ventricular septal defect between left ventricle and right atrium	VSD	VSD with associated abnormalities	Moderate	7
377499014	253515003	Ventricular septal defect in Fallot's tetralogy	TOF	Tetralogy of Fallot - repaired	Moderate	9
313302010	30288003	Ventricular septal defect NOS	VSD	Isolated small ASD, VSD, or PDA	Mild	606
313296015	30288003	Ventricular septal defect, unspecified	VSD	Isolated small ASD, VSD, or PDA	Mild	0
3358311000006110	52930005	VSD - Closure of ventricular septal defect	VSD	Isolated small ASD, VSD, or PDA	Mild	0
6426491000006114	384648009	VSD - Repair of pulmonary atresia with ventricular septal defect	VSD	Pulmonary atresia (all forms)	Severe	0
2987731000006110	30288003	VSD - Ventricular septal defect	VSD	Isolated small ASD, VSD, or PDA	Mild	6

## Sheet: SupplementaryTable2
MedCodeID	SnomedCTConceptID	Description
905461000006116	905461000006100	[RFC] Endocarditis, myocarditis, pericarditis
300905014	46701001	[X]Acute myocarditis, unspecified
371021000006118	87648004	[X]Chronic rheumatic heart disease
300909015	50920009	[X]Myocarditis in other diseases classified elsewhere
399321000006111	22653005	[X]Myocarditis in other infectious+parasitic diseases CE
400161000006117	194989009	[X]Nonrheumatic tricuspid valve disorder, unspecified
300904013	46701001	[X]Other acute myocarditis
300861019	312591002	[X]Other acute rheumatic heart disease
300887019	15555002	[X]Other forms of acute pericarditis
312576015	414341000	[X]Other giant cell arteritis
300864010	12023003	[X]Other rheumatic aortic valve diseases
300867015	23685000	[X]Other specified rheumatic heart diseases
300889016	41739008	[X]Pericarditis in bacterial diseases classified elsewhere
419721000006116	41739008	[X]Pericarditis in other infectious+parasitic diseases CE
4777621000006114	195137008	Acquired cardiac septal defect
2789051000006117	18192007	Active rheumatic fever with endocarditis
6018581000006112	312591002	Active rheumatic fever with heart involvement
4775511000006110	194709000	Active rheumatic fever with myocarditis
2748651000006110	15676002	Active rheumatic fever with pericarditis
3880331000006111	84871007	Active rheumatic fever with valvulitis
395761013	266237004	Acute and subacute bacterial endocarditis
299911015	266237004	Acute and subacute bacterial endocarditis NOS
299902015	194921005	Acute and subacute endocarditis
12728221000006117	612081000000103	Acute and subacute endocarditis unspecified
299920012	194921005	Acute and subacute endocarditis unspecified
299927010	194921005	Acute and subacute endocarditis unspecified, NOS
299919018	194926000	Acute and subacute infective endocarditis associated with another disorder
12704741000006115	194926000	Acute and subacute infective endocarditis associated with another disorder
299912010	194926000	Acute and subacute infective endocarditis in diseases EC
299929013	194943002	Acute aseptic myocarditis of the newborn
178506011	111286002	Acute bacterial endocarditis
2771101000006110	17079009	Acute bacterial pericarditis
4656141000006117	173574009	Acute benign pericarditis
4672251000006114	176401009	Acute bloody pericarditis
4677571000006115	177291008	Acute effusive pericarditis
299921011	91357005	Acute endocarditis
6953351000006115	420395004	Acute endocarditis associated with acquired immunodeficiency syndrome
6953331000006110	420395004	Acute endocarditis associated with AIDS
7705061000006116	713511002	Acute endocarditis co-occurrent with human immunodeficiency virus infection
3373601000006113	53874003	Acute endopericarditis
4662231000006113	174511002	Acute fibrinous pericarditis
4776461000006115	194910001	Acute gonococcal pericarditis
395758012	266235007	Acute idiopathic pericarditis
7392801000006117	459056003	Acute infectious endocarditis
7392791000006118	459056003	Acute infective endocarditis
5056911000006118	233881003	Acute infective pericarditis
3826631000006110	81580000	Acute mediastinopericarditis
4776381000006116	194906004	Acute meningococcal pericarditis
77832010	46701001	Acute myocarditis
299930015	194944008	Acute myocarditis - coxsackie
299931016	194945009	Acute myocarditis - diphtheritic
299932011	194946005	Acute myocarditis - influenzal
299936014	194950003	Acute myocarditis - meningococcal
299933018	194947001	Acute myocarditis - syphilitic
299934012	194948006	Acute myocarditis - toxoplasmosis
299935013	194949003	Acute myocarditis - tuberculous
299938010	194942007	Acute myocarditis associated with another disorder
299928017	194942007	Acute myocarditis in diseases EC
299950016	46701001	Acute myocarditis NOS
299940017	46701001	Acute myocarditis, unspecified
2988351000006117	30328003	Acute myoendocarditis
299922016	194921005	Acute myoendocarditis NOS
2677871000006113	11176009	Acute myopericarditis
5492081000006114	266235007	Acute nonspecific pericarditis
26378016	15555002	Acute pericarditis
299878016	194905000	Acute pericarditis - coxsackie
459351000006119	194910001	Acute pericarditis - gonococcal
459361000006117	194906004	Acute pericarditis - meningococcal
459371000006112	194916007	Acute pericarditis - pneumococcal
459381000006110	194917003	Acute pericarditis - staphylococcal
459391000006113	194918008	Acute pericarditis - streptococcal
299881014	194907008	Acute pericarditis - syphilitic
299882019	194908003	Acute pericarditis - tuberculous
299891015	15555002	Acute pericarditis - unspecified
299885017	194909006	Acute pericarditis - uraemic
4776451000006117	194909006	Acute pericarditis - uremic
299888015	15555002	Acute pericarditis associated with another disorder
11922871000006113	194903007	Acute pericarditis associated with another disorder
4776371000006119	194905000	Acute pericarditis caused by human coxsackievirus
11777281000006117	194909006	Acute pericarditis co-occurrent and due to uraemia
11777311000006115	194909006	Acute pericarditis co-occurrent and due to uremia
11922861000006118	194903007	Acute pericarditis in diseases EC
299875018	194903007	Acute pericarditis in diseases EC
299901010	15555002	Acute pericarditis NOS
11777301000006118	194909006	Acute pericarditis secondary to uraemia
11777291000006119	194909006	Acute pericarditis secondary to uremia
299923014	53874003	Acute periendocarditis
2780331000006118	17668000	Acute pleuropericarditis
4776471000006110	194916007	Acute pneumococcal pericarditis
3324511000006113	50902000	Acute pneumopericarditis
2539701000006111	2554006	Acute purulent pericarditis
395760014	233883000	Acute purulent pericarditis unspecified
3818811000006112	81077008	Acute rheumatic arthritis
6018561000006119	312591002	Acute rheumatic carditis
30726017	18192007	Acute rheumatic endocarditis
44257011	26424001	Acute rheumatic fever
299578013	26424001	Acute rheumatic fever NOS
2789061000006115	18192007	Acute rheumatic fever with endocarditis
6018571000006114	312591002	Acute rheumatic fever with heart involvement
4775501000006112	194709000	Acute rheumatic fever with myocarditis
2748661000006112	15676002	Acute rheumatic fever with pericarditis
3880321000006113	84871007	Acute rheumatic fever with valvulitis
299573016	312591002	Acute rheumatic heart disease
12729221000006114	646091000000109	Acute rheumatic heart disease NOS
299567017	194709000	Acute rheumatic myocarditis
106492016	64072006	Acute rheumatic pancarditis
26565015	15676002	Acute rheumatic pericarditis
4776481000006113	194917003	Acute staphylococcal pericarditis
4776491000006111	194918008	Acute streptococcal pericarditis
2539711000006114	2554006	Acute suppurative pericarditis
4776391000006118	194907008	Acute syphilitic pericarditis
4776411000006118	194908003	Acute tuberculous pericarditis
3159881000006111	40959008	Acute viral pericarditis
884241000006113	612081000000103	Acute/subac. endocarditis NOS
3568651000006112	65718001	Adenoviral myocarditis
1494807015	56501009	Adherent rheumatic pericardium
62911012	37715009	Adhesive pericarditis
299955014	37715009	Adhesive pericarditis NOS
6953341000006117	420395004	AIDS-associated acute endocarditis
4744051000006117	187041005	American histoplasmosis with endocarditis
7661231000006114	709930007	Anti-Encephalomyocarditis virus antibody
7661211000006115	709930007	Antibody to Encephalomyocarditis virus
488301000006118	12232008	Aortic aneurysm - syphilitic
1234202016	78031003	Aortic incompetence - rheumatic
488611000006110	20735004	Aortitis - syphilitic
7478211000006118	472810005	Arrhythmia due to vegetation of infectious endocarditis
7478201000006116	472810005	Arrhythmia due to vegetation of infective endocarditis
3052911000006111	34336004	Aseptic myocarditis of newborn
7395761000006117	460338001	Aspergillosis myocarditis
1144881000000111	698465008	At risk of endocarditis
7478191000006119	472809000	Atrioventricular block due to endocarditis
3377081000006117	54072008	Atypical verrucal endocarditis
3377091000006119	54072008	Atypical verrucous endocarditis
7396131000006119	460457009	Bacterial constrictive pericarditis
442438016	301183007	Bacterial endocarditis
300906010	64043005	Bacterial myocarditis
5056921000006114	233883000	Bacterial pericarditis
5890161000006112	301183007	BE - Bacterial endocarditis
7397231000006110	460620006	Borrelia myocarditis
105628012	63553008	Candidal endocarditis
7395731000006114	460329003	Candidal myocarditis
7478231000006112	472811009	Cardiovascular abnormality due to infectious myocarditis
7478221000006114	472811009	Cardiovascular abnormality due to infective myocarditis
7478181000006117	472808008	Cardiovascular fistula due to endocarditis
2287941000000113	703119002	Carditis due to rheumatic fever
5011771000006111	230732009	Cerebral arteritis in giant cell arteritis
8015241000006116	34791000119103	Chest pain due to pericarditis
8015251000006119	34791000119103	Chest pain of pericarditis
7397171000006118	460618008	Chlamydial endocarditis
3193281000006116	42999000	Chronic adhesive pericarditis
37702016	22462001	Chronic bacterial endocarditis
3351851000006114	52535005	Chronic constrictive pericarditis
2932481000006113	27017003	Chronic effusive pericarditis
2576371000006110	4851007	Chronic endocarditis
4193371000006114	111284004	Chronic inactive rheumatic heart disease
5056961000006115	233886008	Chronic infective pericarditis
3227441000006113	45093008	Chronic interstitial myocarditis
39670013	23627006	Chronic pericarditis
2932491000006111	27017003	Chronic pericarditis with effusion
884021000006110	12023003	Chronic rheumatic aortic valve
5721201000006119	286950001	Chronic rheumatic aortic valve disease
3924541000006118	87648004	Chronic rheumatic carditis
3245721000006115	46165000	Chronic rheumatic endocarditis
883981000006111	87648004	Chronic rheumatic heart diseas
145328019	87648004	Chronic rheumatic heart disease
299637015	87648004	Chronic rheumatic heart disease NOS
12725181000006119	630511000000107	Chronic rheumatic heart disease NOS
3245731000006117	46165000	Chronic rheumatic heart disease with endocarditis
3491251000006110	61012002	Chronic rheumatic heart disease with myocarditis
3954011000006113	89456004	Chronic rheumatic heart disease with valvulitis
149909014	90453003	Chronic rheumatic mediastinopericarditis
5721191000006117	286947004	Chronic rheumatic mitral valve
883991000006114	11851006	Chronic rheumatic mitral valve
3491261000006112	61012002	Chronic rheumatic myocarditis
2321014	756003	Chronic rheumatic myopericarditis
129567014	78069008	Chronic rheumatic pericarditis
299583017	78069008	Chronic rheumatic pericarditis NOS
3954001000006110	89456004	Chronic rheumatic valvulitis
3842421000006111	82523003	Congestive rheumatic heart failure
3035191000006110	33258008	Constrictive endocarditis
141891015	85598007	Constrictive pericarditis
7396141000006112	460457009	Constrictive pericarditis caused by bacteria
7396171000006116	460464006	Constrictive pericarditis caused by Mycobacterium tuberculosis complex
7396111000006113	460450006	Constrictive pericarditis caused by virus
7396121000006117	460457009	Constrictive pericarditis due to bacteria
7396151000006114	460464006	Constrictive pericarditis due to Mycobacterium tuberculosis complex
7396091000006116	460450006	Constrictive pericarditis due to virus
299958011	85598007	Constrictive pericarditis NOS
146107014	88129004	Coxsackie endocarditis
62085014	37217002	Coxsackie myocarditis
6849121000006118	413933004	Coxsackie myocarditis of newborn
46541012	27806003	Coxsackie pericarditis
5056601000006114	233852004	Culture-negative endocarditis
3531632013	15960021000119107	Dilatation of aortic root co-occurrent and due to Marfan syndrome
3513977010	15960021000119107	Dilatation of aortic root co-occurrent and due to Marfan's syndrome
3389851000006118	54830008	Dilated cardiomyopathy secondary to bacterial myocarditis
3219591000006115	44630002	Dilated cardiomyopathy secondary to fungal myocarditis
2530931000006112	2024009	Dilated cardiomyopathy secondary to metazoal myocarditis
3152591000006116	40532006	Dilated cardiomyopathy secondary to protozoal myocarditis
2991241000006116	30496006	Dilated cardiomyopathy secondary to viral myocarditis
43764019	26117009	Diphtheritic myocarditis
3531634014	16055631000119106	Disorder of cardiovascular system co-occurrent and due to Marfan syndrome
3514472018	16055631000119106	Disorder of cardiovascular system co-occurrent and due to Marfan's syndrome
2880461000006119	23842007	Drug-induced pericarditis
7395791000006113	460345001	Echovirus myocarditis
7958171000006119	733457006	Ehlers-Danlos and osteogenesis imperfecta syndrome
1777678019	398114001	Ehlers-Danlos syndrome
2770341000006117	17025000	Ehlers-Danlos syndrome arterial type E-D
7809261000006112	720860004	Ehlers-Danlos syndrome arthrogryposic type
7809191000006113	720858001	Ehlers-Danlos syndrome cardiac valvular type
7730271000006115	715318006	Ehlers-Danlos syndrome classic type
7730281000006117	715318006	Ehlers-Danlos syndrome classical type
2770331000006110	17025000	Ehlers-Danlos syndrome ecchymotic type E-D
7809241000006113	720860004	Ehlers-Danlos syndrome Kosho type
7809201000006111	720859009	Ehlers-Danlos syndrome kyphoscoliotic and deafness type
7809221000006118	720859009	Ehlers-Danlos syndrome kyphoscoliotic and hearing loss type
7769231000006118	718211004	Ehlers-Danlos syndrome kyphoscoliotic type
7809231000006115	720860004	Ehlers-Danlos syndrome musculocontractural type
7809271000006117	720861000	Ehlers-Danlos syndrome progeroid type
7781461000006110	719096006	Ehlers-Danlos syndrome type 6B
637281000006112	55711009	Ehlers-Danlos syndrome type 7
3323991000006111	50869007	Ehlers-Danlos syndrome type 8
3464671000006116	59399004	Ehlers-Danlos syndrome type 9 X-linked
1234831013	83470009	Ehlers-Danlos syndrome type I
1222561017	20766005	Ehlers-Danlos syndrome type II
1227289012	30652003	Ehlers-Danlos syndrome type III
1221457011	17025000	Ehlers-Danlos syndrome type IV
500658014	67202007	Ehlers-Danlos syndrome type V
483004014	25606004	Ehlers-Danlos syndrome type VI
2909671000006113	25606004	Ehlers-Danlos syndrome Type VI - ocular (recessive)
495810010	50869007	Ehlers-Danlos syndrome type VIII
3660371000006115	71322004	Ehlers-Danlos syndrome type XI
7809321000006113	720862007	Ehlers-Danlos syndrome vascular-like type
7809181000006110	720857006	Ehlers-Danlos syndrome with periventricular heterotopia
3860031000006111	83586000	Ehlers-Danlos syndrome with platelet dysfunction
7809211000006114	720859009	Ehlers-Danlos syndrome with progressive kyphoscoliosis, myopathy, and deafness
2565461000006111	4170004	Ehlers-Danlos syndrome, autosomal dominant type 7
3404951000006117	55711009	Ehlers-Danlos syndrome, autosomal recessive type 7
2993871000006112	30652003	Ehlers-Danlos syndrome, benign hypermobile form
3909341000006117	86667008	Ehlers-Danlos syndrome, dominant type 4
3860001000006115	83586000	Ehlers-Danlos syndrome, dysfibronectinaemic
3860011000006117	83586000	Ehlers-Danlos syndrome, dysfibronectinemic
3660311000006112	71322004	Ehlers-Danlos syndrome, familial joint laxity type
3858261000006118	83470009	Ehlers-Danlos syndrome, gravis
2909611000006116	25606004	Ehlers-Danlos syndrome, hydroxylysine-deficient
2909631000006110	25606004	Ehlers-Danlos syndrome, lysyl hydroxylase deficient
3464611000006113	59399004	Ehlers-Danlos syndrome, mental retardation type
2830231000006119	20766005	Ehlers-Danlos syndrome, mild classic form
3592781000006110	67202007	Ehlers-Danlos syndrome, mild x-linked
2830221000006117	20766005	Ehlers-Danlos syndrome, mitis
2565451000006114	4170004	Ehlers-Danlos syndrome, mutant procollagen type 7
2659821000006119	10033001	Ehlers-Danlos syndrome, non hydroxylysine deficient ocular type
3464621000006117	59399004	Ehlers-Danlos syndrome, occipital horn type
3323971000006110	50869007	Ehlers-Danlos syndrome, periodontitis type
3404941000006119	55711009	Ehlers-Danlos syndrome, procollagen proteinase deficient
2565441000006112	4170004	Ehlers-Danlos syndrome, procollagen proteinase resistant
3648461000006113	70610001	Ehlers-Danlos syndrome, recessive type 4
3858251000006115	83470009	Ehlers-Danlos syndrome, severe classic form
3858241000006117	83470009	Ehlers-Danlos syndrome, type 1
3860021000006113	83586000	Ehlers-Danlos syndrome, type 10
3660321000006116	71322004	Ehlers-Danlos syndrome, type 11
2830211000006113	20766005	Ehlers-Danlos syndrome, type 2
2993851000006119	30652003	Ehlers-Danlos syndrome, type 3
2770301000006119	17025000	Ehlers-Danlos syndrome, type 4
3592771000006112	67202007	Ehlers-Danlos syndrome, type 5
3012151000006116	31798004	Ehlers-Danlos syndrome, type 6 phenotype with macrocephaly
3323961000006115	50869007	Ehlers-Danlos syndrome, type 8
3464641000006112	59399004	Ehlers-Danlos syndrome, type 9
3464631000006119	59399004	Ehlers-Danlos syndrome, x-linked skeletal type
3936111000006118	88371005	Encephalomyocarditis virus
7661201000006118	709930007	Encephalomyocarditis virus Ab
7661221000006111	709930007	Encephalomyocarditis virus antibody
379761000006111	56819008	Endocarditis
299917016	194931003	Endocarditis - blastomycosis
642031000006116	88129004	Endocarditis - coxsackie
1232165012	61048000	Endocarditis - gonococcal
1228214010	34845009	Endocarditis - meningococcal
299913017	63553008	Endocarditis - monilial
2478914019	95890006	Endocarditis - Q fever
299915012	194929007	Endocarditis - typhoid
7478161000006110	472806007	Endocarditis as complication of procedure
4777071000006119	195012000	Endocarditis associated with another disorder
7810471000006114	720989003	Endocarditis caused by Erysipelothrix rhusiopathiae
7397181000006115	460618008	Endocarditis caused by Genus Chlamydia
7397161000006113	460618008	Endocarditis due to Genus Chlamydia
8022621000006111	72181000119109	Endocarditis due to systemic lupus erythematosus
300025011	195012000	Endocarditis in disease EC
3699441000006110	73774007	Endocarditis lenta
3636866019	762539005	Endocarditis of neoaortic valve
3637395010	762540007	Endocarditis of neopulmonary valve
7571941000006110	703189006	Endocarditis of prosthetic aortic valve
7571821000006112	703179007	Endocarditis of prosthetic mitral valve
7571961000006114	703191003	Endocarditis of prosthetic pulmonary valve
7571951000006112	703190002	Endocarditis of prosthetic tricuspid valve
3519621000006110	62703006	Endocarditis with infective aneurysm
12733071000006117	583021000000103	Endocarditis, valve unspecified
300027015	89736004	Endocarditis, valve unspecified, NOS
12726511000006111	639601000000100	Endocarditis, valve unspecified, NOS
300024010	89736004	Endocarditis, valve unspecified, OS
7072911000006115	427372006	Eosinophilic myocarditis
7810481000006112	720989003	Erysipelothrix rhusiopathiae endocarditis
3709061000006111	74381009	Familial pericarditis
7112361000006118	429978009	Family history of endocarditis
635401000000117	439154009	Family history of myocarditis
7476411000006116	472707009	Fetal myocarditis
2506501000006118	488007	Fibroid myocarditis
3979291000006112	91025000	Fiedler's myocarditis
7476401000006119	472707009	Foetal myocarditis
3904051000006116	86348002	Fungal endocarditis
5056781000006111	233868005	Fungal myocarditis
3218761000006112	44595001	Fungal pericarditis
2534171012	414341000	Giant cell arteritis
300584016	414341000	Giant cell arteritis NOS
359513016	239938009	Giant cell arteritis with polymyalgia rheumatica
5141661000006114	239939001	Giant cell arteritis without polymyalgia rheumatica
3487861000006118	60812006	Giant cell myocarditis
101049016	266238009	Giant cell myocarditis
101445019	61048000	Gonococcal endocarditis
149872017	90428001	Gonococcal pericarditis
251673015	161500008	H/O: rheumatic fever
7396021000006118	460439008	Haemophilus pericarditis
4353561000006113	123597005	Healed bacterial endocarditis
7573191000006115	703274008	Heart failure with reduced ejection fraction due to myocarditis
287617014	187041005	Histoplasma capsulatum with endocarditis
287616017	187040006	Histoplasma capsulatum with pericarditis
287628013	187051006	Histoplasma duboisii with endocarditis
287627015	187050007	Histoplasma duboisii with pericarditis
4744071000006110	187041005	Histoplasmosis endocarditis
2535847014	187041005	Histoplasmosis with endocarditis
287637013	187059008	Histoplasmosis with pericarditis
7086181000006115	428287001	History of endocarditis
8105871000006115	328201000119109	History of giant cell arteritis
8211041000006117	681211000119101	History of myocarditis
8087571000006115	285741000119105	History of pericarditis
3500021000006113	61558009	Hydralazine-induced pericarditis
3979281000006114	91025000	Idiopathic myocarditis
299944014	46701001	Idiopathic myocarditis NOS
12047141000006118	766704005	Idiopathic recurrent pericarditis
12047151000006116	766704005	Idiopathic relapsing pericarditis
5056581000006116	233850007	IE - Infective endocarditis
7848621000006118	723865005	Infection causing myoendocarditis
7848601000006111	723864009	Infection causing subacute endocarditis
7395621000006115	459184006	Infectious constrictive pericarditis
7399111000006116	461416009	Infectious endocarditis at site of implanted vascular shunt
7395471000006117	459174005	Infectious endocarditis at site of interatrial communication
7396251000006118	460490009	Infectious endocarditis at site of patch of interatrial communication
7395861000006110	460358000	Infectious endocarditis at site of patch of ventricular septal defect
7395431000006115	459172009	Infectious endocarditis at site of ventricular septal defect
7392991000006116	459068007	Infectious endocarditis of aortic valve
7392971000006117	459067002	Infectious endocarditis of cardiac valve
7395541000006114	459178008	Infectious endocarditis of common atrioventricular valve
7392851000006118	459059005	Infectious endocarditis of heterograft
7392831000006113	459058002	Infectious endocarditis of homograft
7395251000006114	459158000	Infectious endocarditis of left atrioventricular (not morphologically mitral) valve
7392891000006112	459061001	Infectious endocarditis of left ventricular wall
7395151000006118	459152004	Infectious endocarditis of mitral valve
7395171000006111	459153009	Infectious endocarditis of pulmonary valve
7395281000006118	459159008	Infectious endocarditis of right atrioventricular (not morphologically tricuspid) valve
7392871000006111	459060000	Infectious endocarditis of right ventricular wall
7395131000006113	459151006	Infectious endocarditis of tricuspid valve
7395191000006112	459154003	Infectious endocarditis of truncal valve
7399381000006113	461429009	Infectious endocarditis of vascular cardiac conduit
3172461000006113	41739008	Infectious pericarditis
7395611000006111	459184006	Infective constrictive pericarditis
5056571000006119	233850007	Infective endocarditis
7399101000006119	461416009	Infective endocarditis at site of implanted vascular shunt
7395461000006112	459174005	Infective endocarditis at site of interatrial communication
7396241000006115	460490009	Infective endocarditis at site of patch of interatrial communication
7395851000006113	460358000	Infective endocarditis at site of patch of ventricular septal defect
7395421000006118	459172009	Infective endocarditis at site of ventricular septal defect
7392981000006119	459068007	Infective endocarditis of aortic valve
7392961000006112	459067002	Infective endocarditis of cardiac valve
7395531000006116	459178008	Infective endocarditis of common atrioventricular valve
7392841000006115	459059005	Infective endocarditis of heterograft
7392821000006110	459058002	Infective endocarditis of homograft
7395241000006112	459158000	Infective endocarditis of left atrioventricular (nonmitral) valve
7395231000006119	459158000	Infective endocarditis of left atrioventricular (not morphologically mitral) valve
7392881000006114	459061001	Infective endocarditis of left ventricular wall
7395141000006115	459152004	Infective endocarditis of mitral valve
7395161000006116	459153009	Infective endocarditis of pulmonary valve
7395271000006116	459159008	Infective endocarditis of right atrioventricular (nontricuspid) valve
7395261000006111	459159008	Infective endocarditis of right atrioventricular (not morphologically tricuspid) valve
7392861000006116	459060000	Infective endocarditis of right ventricular wall
7395121000006110	459151006	Infective endocarditis of tricuspid valve
7395181000006114	459154003	Infective endocarditis of truncal valve
7399371000006110	461429009	Infective endocarditis of vascular cardiac conduit
2861021000006110	22653005	Infective myocarditis
7848631000006115	723865005	Infective myoendocarditis
3172471000006118	41739008	Infective pericarditis
7840111000006115	723088005	Infective periendocarditis
3110721000006117	37925008	Interstitial myocarditis
395762018	266238009	Isolated (Fiedler's) myocarditis
3400841000006119	55482007	Isolated diffuse granulomatous myocarditis
12362411000006117	708075001	KOH preparation
3035181000006112	33258008	L√É¬∂ffler's endocarditis
3035201000006113	33258008	L√É¬∂ffler's parietal fibroplastic endocarditis
2694751000006112	12232008	Late quaternary syphilitic aortic aneurysm
3500911000006116	61612001	Late quaternary syphilitic aortic regurgitation
2829661000006116	20735004	Late quaternary syphilitic aortitis
7012631000006114	423718003	Left sided infective endocarditis
3377071000006115	54072008	Libman-Sacks endocarditis
286396016	186318004	Listerial endocarditis
7073931000006119	427443009	Lymphocytic myocarditis
3209361000006119	44051003	Malignant endocarditis
3429241000006116	57181007	Marantic endocarditis
2807061000006111	19346006	Marfan syndrome
2807051000006114	19346006	Marfan's disease
32612014	19346006	Marfan's syndrome
3717981000006114	74918002	Measles myocarditis
6598051000006113	398114001	Meekeren-Ehlers-Danlos syndrome
58154014	34845009	Meningococcal endocarditis
3986051000006112	91468009	Meningococcal myocarditis
299937017	194950003	Meningococcal myocarditis
110818011	66704002	Meningococcal pericarditis
1227426018	31085000	Mitral incompetence - rheumatic
1234383014	79619009	Mitral stenosis
219511000000113	11851006	Mitral valve disease
3532151000006114	63462008	Mumps myocarditis
3904041000006118	86348002	Mycotic endocarditis
3218751000006110	44595001	Mycotic pericarditis
300198015	50920009	Myocarditis
5573961000006114	275512002	Myocarditis - virus unidentified
6980541000006110	421929001	Myocarditis associated with acquired immunodeficiency syndrome
6980531000006117	421929001	Myocarditis associated with AIDS
12990611000006111	1240531000000103	Myocarditis caused by 2019 novel coronavirus
12990591000006117	1240531000000103	Myocarditis caused by 2019-nCoV (novel coronavirus)
13484011000006117	1240531000000103	Myocarditis caused by 2019-nCoV (novel coronavirus)
8045481000006117	142981000119104	Myocarditis caused by avian influenza
3679381000006115	72527006	Myocarditis caused by drug
7395801000006114	460345001	Myocarditis caused by echovirus
7395771000006112	460338001	Myocarditis caused by Genus Aspergillus
7397241000006117	460620006	Myocarditis caused by Genus Borrelia
7395741000006116	460329003	Myocarditis caused by Genus Candida
7395691000006118	460317007	Myocarditis caused by Genus Rickettsia
8045421000006116	142951000119106	Myocarditis caused by H1N1 influenza
9310161000006118	10629351000119108	Myocarditis caused by influenza A
8045411000006112	142951000119106	Myocarditis caused by Influenza A virus subtype H1N1
3769581000006110	78046005	Myocarditis caused by influenza virus
7395841000006111	460352004	Myocarditis caused by Order Spirochaetales
3786271000006118	79096004	Myocarditis caused by physical agent
3942691000006117	88782004	Myocarditis caused by radiation
13012251000006111	1240531000000103	Myocarditis caused by SARS-CoV-2 (severe acute respiratory syndrome coronavirus 2)
12990601000006113	1240531000000103	Myocarditis caused by Wuhan 2019-nCoV (novel coronavirus)
7702401000006116	713318009	Myocarditis co-occurrent with human immunodeficiency virus infection
3744871000006117	76534005	Myocarditis due to acquired toxoplasmosis
8045471000006115	142981000119104	Myocarditis due to avian influenza
3394141000006113	55087008	Myocarditis due to chemical agent
13483841000006113	1240531000000103	Myocarditis due to COVID-19
13483831000006115	1240531000000103	Myocarditis due to disease caused by 2019 novel coronavirus
13483861000006112	1240531000000103	Myocarditis due to disease caused by 2019-nCoV (novel coronavirus)
13483821000006118	1240531000000103	Myocarditis due to disease caused by SARS-CoV-2 (severe acute respiratory syndrome coronavirus 2)
13483851000006110	1240531000000103	Myocarditis due to disease caused by Severe acute respiratory syndrome coronavirus 2
3679371000006118	72527006	Myocarditis due to drug
7395781000006110	460345001	Myocarditis due to echovirus
7395751000006119	460338001	Myocarditis due to Genus Aspergillus
7397221000006112	460620006	Myocarditis due to Genus Borrelia
7395721000006111	460329003	Myocarditis due to Genus Candida
7395671000006119	460317007	Myocarditis due to Genus Rickettsia
8045401000006114	142951000119106	Myocarditis due to H1N1 influenza
2638501000006118	8676001	Myocarditis due to hypersensitivity state
2861011000006119	22653005	Myocarditis due to infectious agent
9310151000006115	10629351000119108	Myocarditis due to influenza A
8045391000006112	142951000119106	Myocarditis due to Influenza A virus subtype H1N1
3769571000006112	78046005	Myocarditis due to influenza virus
7395811000006112	460352004	Myocarditis due to Order Spirochaetales
3786261000006113	79096004	Myocarditis due to physical agent
3942681000006115	88782004	Myocarditis due to radiation
8466561000006119	1089931000119105	Myocarditis due to scarlet fever
7848591000006115	723863003	Myopericarditis
12010861000006117	763839005	Neonatal Marfan syndrome
2955831000006118	28386007	Neoplastic secondary pericarditis
3429251000006119	57181007	Non-bacterial thrombotic endocarditis
3823271000006115	81376009	Non-infectious pericarditis
990531000006116	583021000000103	Non-rheum. endocarditis NOS
884331000006111	639601000000100	Non-rheum. endocarditis NOS
3429231000006114	57181007	Nonbacterial thrombotic endocarditis
3377101000006113	54072008	Nonbacterial verrucous endocarditis
3082371000006114	36135007	Noninfective endocarditis
297491000006116	194989009	Nonrheumatic tricuspid valve disorder, unspecified
297501000006112	194992008	Nonrheumatic tricuspid valve stenosis with insufficiency
3400851000006117	55482007	Nonspecific granulomatous myocarditis
4193681000006117	111300007	Obliterative pericarditis
299939019	46701001	Other acute myocarditis
299949016	46701001	Other acute myocarditis NOS
299570018	312591002	Other acute rheumatic heart disease
299572014	312591002	Other acute rheumatic heart disease NOS
299890019	15555002	Other and unspecified acute pericarditis
12729801000006117	654281000000105	Other and unspecified rheumatic heart disease
299633016	23685000	Other and unspecified rheumatic heart disease
12729741000006110	653341000000107	Other chronic rheumatic endocardial disease
299615010	46165000	Other chronic rheumatic endocardial disease
884091000006112	654271000000108	Other chronic rheumatic heart
299636012	23685000	Other rheumatic heart disease NOS
12725171000006117	630501000000105	Other rheumatic heart disease NOS
299630018	87648004	Other specified chronic rheumatic heart disease
12729791000006118	654271000000108	Other specified chronic rheumatic heart disease
3510291000006117	62185008	Pancarditis
5056791000006114	233869002	Parasitic myocarditis
2965861000006118	28966002	Parasitic pericarditis
300891012	3238004	Pericarditis
3950321000006114	89222008	Pericarditis associated with atrial septal defect
4193691000006119	111301006	Pericarditis associated with familial Mediterranean fever
3564251000006118	65447009	Pericarditis associated with infectious mononucleosis
3204371000006113	43742007	Pericarditis associated with severe chronic anaemia
3204381000006111	43742007	Pericarditis associated with severe chronic anemia
11828641000006112	45304001	Pericarditis caused by deposits of cholesterol
7396041000006113	460439008	Pericarditis caused by Genus Haemophilus
7396031000006115	460439008	Pericarditis caused by Genus Hemophilus
7696411000006111	712859002	Pericarditis caused by toxin
11828691000006115	46676000	Pericarditis co-occurrent and due to benign primary tumor
11828701000006115	46676000	Pericarditis co-occurrent and due to benign primary tumour
11878831000006116	76541004	Pericarditis co-occurrent and due to chylopericardium
11814781000006113	58474006	Pericarditis co-occurrent and due to collagen vascular disease
11827141000006116	111301006	Pericarditis co-occurrent and due to familial Mediterranean fever
11776941000006119	65447009	Pericarditis co-occurrent and due to infectious mononucleosis
11814731000006112	55879006	Pericarditis co-occurrent and due to malignant primary tumor
11814721000006114	55879006	Pericarditis co-occurrent and due to malignant primary tumour
11779451000006116	31080005	Pericarditis co-occurrent and due to Mulibrey nanism
11851361000006113	28386007	Pericarditis co-occurrent and due to neoplasia
11784331000006112	16876006	Pericarditis co-occurrent and due to primary tumor
11784341000006119	16876006	Pericarditis co-occurrent and due to primary tumour
11814811000006110	87442008	Pericarditis co-occurrent and due to scleroderma
11851321000006119	25380002	Pericarditis co-occurrent and due to systemic lupus erythematosus
11790211000006117	40312006	Pericarditis co-occurrent and due to tumor metastatic to pericardium
11790221000006113	40312006	Pericarditis co-occurrent and due to tumour metastatic to pericardium
11851451000006116	80119007	Pericarditis co-occurrent and due to uraemia
11851461000006119	80119007	Pericarditis co-occurrent and due to uremia
11782631000006110	89222008	Pericarditis co-occurrent with atrial septal defect
11826151000006116	7607008	Pericarditis co-occurrent with extraarticular rheumatoid arthritis
11778311000006116	71023004	Pericarditis due to acute myocardial infarction
11823371000006118	21290002	Pericarditis due to and following penetrating trauma
11812421000006110	61575003	Pericarditis due to aortic aneurysm
3230911000006119	45304001	Pericarditis due to deposits of cholesterol
7574751000006111	703384007	Pericarditis due to disease of contiguous structure
7396001000006111	460439008	Pericarditis due to Genus Haemophilus
7396011000006114	460439008	Pericarditis due to Genus Hemophilus
7574121000006115	703332001	Pericarditis due to metabolic disease
11778151000006118	39244004	Pericarditis due to myxedema
11778161000006116	39244004	Pericarditis due to myxoedema
11777491000006115	37278001	Pericarditis due to non-penetrating trauma
3921451000006115	87442008	Pericarditis due to systemic sclerosis
7696421000006115	712859002	Pericarditis due to toxin
7574141000006110	703333006	Pericarditis due to vasculitis and connective tissue disease
5056951000006117	233885007	Pericarditis following myocardial infarction
7574761000006113	703384007	Pericarditis in disease of contiguous structure
7574131000006117	703332001	Pericarditis in metabolic disease
4125811000006117	105982005	Pericarditis related to hypersensitivity AND/OR autoimmunity
3655161000006110	71023004	Pericarditis secondary to acute myocardial infarction
3500321000006111	61575003	Pericarditis secondary to aortic aneurysm
2631741000006116	8256001	Pericarditis secondary to aortic aneurysm with leakage into pericardial sac
3253901000006114	46676000	Pericarditis secondary to benign primary tumor
3253891000006110	46676000	Pericarditis secondary to benign primary tumour
3744891000006116	76541004	Pericarditis secondary to chylopericardium
3450021000006113	58474006	Pericarditis secondary to collagen vascular disease
3407741000006113	55879006	Pericarditis secondary to malignant primary tumor
3407731000006115	55879006	Pericarditis secondary to malignant primary tumour
3001181000006119	31080005	Pericarditis secondary to Mulibrey nanism
3131521000006112	39244004	Pericarditis secondary to myxedema
3131511000006116	39244004	Pericarditis secondary to myxoedema
2955811000006112	28386007	Pericarditis secondary to neoplasia
3100551000006115	37278001	Pericarditis secondary to non-penetrating trauma
2838491000006118	21290002	Pericarditis secondary to penetrating trauma
2767911000006112	16876006	Pericarditis secondary to primary tumor
2767901000006114	16876006	Pericarditis secondary to primary tumour
2620951000006114	7607008	Pericarditis secondary to rheumatoid arthritis
3921461000006118	87442008	Pericarditis secondary to scleroderma
2905941000006111	25380002	Pericarditis secondary to systemic lupus erythematosus
3148661000006114	40312006	Pericarditis secondary to tumor metastatic to pericardium
3148651000006112	40312006	Pericarditis secondary to tumour metastatic to pericardium
3802991000006114	80119007	Pericarditis secondary to uraemia
3803001000006110	80119007	Pericarditis secondary to uremia
3480201000006119	60357009	Pericarditis sicca
7396071000006117	460440005	Pericarditis with pericardial effusion caused by Mycobacterium tuberculosis complex
7396051000006110	460440005	Pericarditis with pericardial effusion due to Mycobacterium tuberculosis complex
7840101000006118	723088005	Periendocarditis due to infection
7652731000006115	709604005	Periodontitis associated with Ehlers-Danlos syndrome type 4
3324001000006119	50869007	Periodontitis associated with Ehlers-Danlos syndrome type VIII
7652721000006118	709604005	Periodontitis co-occurrent with Ehlers-Danlos syndrome type 4
216351000006118	233885007	Post infarction pericarditis
5056941000006119	233885007	Post-infarction pericarditis
3039931000006111	33558009	Post-radiation pericarditis
3129331000006119	39097001	Post-traumatic pericarditis
3547961000006112	64420008	Postcardiac injury pericarditis
3576391000006116	66189004	Postmyocardial infarction pericarditis
3451961000006112	58600007	Postpericardiotomy pericarditis
3393521000006111	55043004	Procainamide-induced pericarditis
5056611000006112	233853009	Prosthetic valve endocarditis
2642401000006118	8916007	Protozoan myocarditis
2537921000006110	2439002	Purulent endocarditis
5056621000006116	233853009	PVE - Prosthetic valve endocarditis
2737861000006113	15016005	Pyogenic pericarditis
4063851000006116	95890006	Q fever endocarditis
5056771000006113	233867000	Q fever myocarditis
5056931000006112	233884006	Q fever pericarditis
2817791000006115	20005002	Recurrent rheumatic heart disease
2884981000006114	24132004	Resection of pericardium for chronic constrictive pericarditis
3417931000006115	56501009	Rheumatic adherent pericardium
884041000006115	639461000000104	Rheumatic aortic disease NOS
991631000006110	12023003	Rheumatic aortic disease NOS
3769311000006114	78031003	Rheumatic aortic incompetence
129504017	78031003	Rheumatic aortic insufficiency
488451000006114	78031003	Rheumatic aortic regurgitation
119660019	72011007	Rheumatic aortic stenosis
2781811000006113	17759006	Rheumatic aortic stenosis with incompetence
30011012	17759006	Rheumatic aortic stenosis with insufficiency
2781791000006114	17759006	Rheumatic aortic stenosis with regurgitation
20721017	12023003	Rheumatic aortic valve disease
12726481000006115	639461000000104	Rheumatic aortic valve disease NOS
299597013	12023003	Rheumatic aortic valve disease NOS
3671491000006114	72011007	Rheumatic aortic valve obstruction
7101941000006112	429347004	Rheumatic aortic valve sclerosis
4356121000006118	123803006	Rheumatic arteritis
39771016	23685000	Rheumatic carditis
78053017	46826000	Rheumatic chorea
299576012	46826000	Rheumatic chorea NOS
96117016	57803009	Rheumatic chorea with heart involvement
168411000006110	46826000	Rheumatic chorea without mention of heart involvement
4775731000006114	194750008	Rheumatic degeneration of myocardium
2691341000006112	12023003	Rheumatic disease of aortic valve
3290841000006116	48872007	Rheumatic disease of endocardium
2754741000006111	16063004	Rheumatic disease of heart valve
2760581000006110	16440002	Rheumatic disease of mitral AND aortic valves
3864991000006118	83898004	Rheumatic disease of mitral valve
2796551000006118	18687009	Rheumatic disease of pulmonary valve
3304441000006118	49699002	Rheumatic disease of tricuspid valve
395750017	48872007	Rheumatic endocarditis
884061000006116	653341000000107	Rheumatic endocardium disease
12451811000006112	194708008	Rheumatic fever with heart involvement
299566014	703119002	Rheumatic fever with heart involvement
39767019	23685000	Rheumatic heart disease
989111000006113	630501000000105	Rheumatic heart disease NOS
884101000006118	654281000000105	Rheumatic heart disease NOS
299634010	23685000	Rheumatic heart disease unspecified
3987001000006110	91529004	Rheumatic heart valve failure
3194981000006112	43121002	Rheumatic heart valve incompetence
3194971000006114	43121002	Rheumatic heart valve insufficiency
3194961000006119	43121002	Rheumatic heart valve regurgitation
2802131000006115	19036004	Rheumatic heart valve stenosis
2953961000006118	28284007	Rheumatic heart valve stenosis with incompetence
2953951000006115	28284007	Rheumatic heart valve stenosis with insufficiency
3051451000006110	34248003	Rheumatic inflammation
72934016	43736008	Rheumatic left ventricular failure
3465731000006110	59464004	Rheumatic mitral AND aortic valve incompetence
3465741000006117	59464004	Rheumatic mitral AND aortic valve insufficiency
6337471000006117	370141003	Rheumatic mitral AND aortic valve obstruction
3465721000006112	59464004	Rheumatic mitral AND aortic valve regurgitation
884011000006119	639451000000102	Rheumatic mitral disease NOS
3001221000006111	31085000	Rheumatic mitral incompetence
52032016	31085000	Rheumatic mitral insufficiency
700741000006112	31085000	Rheumatic mitral regurgitation
143386015	86466006	Rheumatic mitral stenosis
2510861000006115	787001	Rheumatic mitral stenosis with incompetence
2510871000006110	787001	Rheumatic mitral stenosis with insufficiency
2510851000006117	787001	Rheumatic mitral stenosis with regurgitation
3225891000006110	44993000	Rheumatic mitral valve and aortic valve stenosis
8087831000006115	286011000119101	Rheumatic mitral valve annular calcification
3865011000006111	83898004	Rheumatic mitral valve changes
505828015	83898004	Rheumatic mitral valve disease
3144111000006113	40023000	Rheumatic mitral valve failure
3826061000006112	81552002	Rheumatic mitral valve insufficiency AND aortic valve stenosis
5294241000006115	250999000	Rheumatic mitral valve leaflet changes
3905981000006110	86466006	Rheumatic mitral valve obstruction
8087841000006113	286031000119106	Rheumatic mitral valve prolapse
3667711000006112	71799002	Rheumatic mitral valve stenosis AND aortic valve insufficiency
299631019	194750008	Rheumatic myocarditis
2877991000006114	23685000	Rheumatic pancarditis
2955721000006111	28381002	Rheumatic pericarditis
13455018	7548000	Rheumatic pneumonia
1228148017	34126003	Rheumatic pulmonary insufficiency
3049641000006111	34126003	Rheumatic pulmonary regurgitation
168541000006110	91442002	Rheumatic pulmonary stenosis
1495489016	85971001	Rheumatic pulmonary stenosis and insufficiency
31507017	18687009	Rheumatic pulmonary valve disease
299626016	18687009	Rheumatic pulmonary valve disease NOS
3343701000006117	52048004	Rheumatic pulmonary valve failure
3049631000006118	34126003	Rheumatic pulmonary valve incompetence
3049611000006112	34126003	Rheumatic pulmonary valve insufficiency
3985631000006119	91442002	Rheumatic pulmonary valve obstruction
3049621000006116	34126003	Rheumatic pulmonary valve regurgitation
3985621000006117	91442002	Rheumatic pulmonary valve stenosis
3897341000006115	85971001	Rheumatic pulmonary valve stenosis with incompetence
3897321000006110	85971001	Rheumatic pulmonary valve stenosis with insufficiency
3897331000006113	85971001	Rheumatic pulmonary valve stenosis with regurgitation
1232960018	67696008	Rheumatic tricuspid insufficiency
87501000006118	67696008	Rheumatic tricuspid regurgitation
168601000006114	88318005	Rheumatic tricuspid stenosis
299618012	194741006	Rheumatic tricuspid stenosis and incompetence
299620010	194741006	Rheumatic tricuspid stenosis and insufficiency
299619016	194741006	Rheumatic tricuspid stenosis and regurgitation
3304451000006116	49699002	Rheumatic tricuspid valve disease
299624018	49699002	Rheumatic tricuspid valve disease NOS
12728231000006119	612101000000109	Rheumatic tricuspid valve disease NOS
2767591000006112	16855001	Rheumatic tricuspid valve failure
3600891000006113	67696008	Rheumatic tricuspid valve incompetence
3600881000006110	67696008	Rheumatic tricuspid valve insufficiency
3935191000006119	88318005	Rheumatic tricuspid valve obstruction
3600871000006112	67696008	Rheumatic tricuspid valve regurgitation
3935181000006117	88318005	Rheumatic tricuspid valve stenosis
4775711000006115	194741006	Rheumatic tricuspid valve stenosis with regurgitation
2754751000006113	16063004	Rheumatic valvulitis
168651000006113	87648004	Rheumatic valvulitis, chronic NOS
300221014	195136004	Rheumatoid myocarditis
5056591000006118	233851006	Rickettsial endocarditis
7395681000006116	460317007	Rickettsial myocarditis
7039951000006113	425177009	Right sided infective endocarditis
7053861000006118	426087004	Right-sided Staphylococcus aureus endocarditis
5898541000006117	301772008	Risk of subacute bacterial endocarditis
3544061000006118	64190005	Rubella myocarditis
1494958019	195033009	Sarcoid myocarditis
3699451000006112	73774007	SBE - Subacute bacterial endocarditis
2955821000006116	28386007	Secondary neoplastic pericarditis
2502931000006118	279001	Senile myocarditis
3209371000006114	44051003	Septic endocarditis
3541401000006111	64043005	Septic myocarditis
299945010	194956009	Septic myocarditis - pneumococcal
299946011	194957000	Septic myocarditis - staphylococcal
299947019	194958005	Septic myocarditis - streptococcal
299948012	22653005	Septic myocarditis NOS
4353591000006117	123599008	Serofibrinous pericarditis
6672691000006113	402972001	Skin involvement in bacterial endocarditis
7395831000006118	460352004	Spirochaetal myocarditis
7395821000006116	460352004	Spirochetal myocarditis
3687951000006114	73028002	Staphylococcal endocarditis
989121000006117	73774007	Subacute bact. endocarditis
884231000006115	266237004	Subacute bact. endocarditis
122761000006114	73774007	Subacute bacterial endocarditis
7066411000006117	426931009	Subacute bacterial endocarditis prophylaxis
2729011000006114	14455008	Subacute constrictive pericarditis
2592631000006110	5836005	Subacute effusive constrictive pericarditis
3587691000006119	66893008	Subacute endocarditis
6963111000006111	420938005	Subacute endocarditis associated with acquired immunodeficiency syndrome
6963101000006113	420938005	Subacute endocarditis associated with AIDS
299924015	194921005	Subacute endocarditis NOS
3280201000006118	48228003	Subacute endopericarditis
7848611000006114	723864009	Subacute infective endocarditis
2793471000006118	18484008	Subacute interstitial myocarditis
6968891000006115	421272004	Subacute myocarditis associated with acquired immunodeficiency syndrome
6968881000006118	421272004	Subacute myocarditis associated with AIDS
3631851000006119	69589006	Subacute myoendocarditis
299925019	194921005	Subacute myoendocarditis NOS
3906751000006111	86504008	Subacute pericarditis
3280191000006116	48228003	Subacute periendocarditis
299926018	194921005	Subacute periendocarditis NOS
78055012	46826000	Sydenham's chorea
3443011000006110	58056005	Syphilis of mitral valve
3226901000006117	45058001	Syphilis of pulmonary valve
3189541000006111	42770003	Syphilis of tricuspid valve
2829671000006111	20735004	Syphilis-associated aortitis
2694721000006115	12232008	Syphilitic aneurysm of aorta
470121011	12232008	Syphilitic aortic aneurysm
3500901000006119	61612001	Syphilitic aortic incompetence
3500921000006112	61612001	Syphilitic aortic regurgitation
3839791000006112	82355002	Syphilitic aortic stenosis
34885019	20735004	Syphilitic aortitis
2694731000006117	12232008	Syphilitic dilatation of aorta
111993011	67391006	Syphilitic endocarditis
415402011	278480000	Syphilitic endocarditis of aortic valve
287262016	67391006	Syphilitic endocarditis of heart valve NOS
287258010	186875004	Syphilitic endocarditis of mitral valve
287261011	186878002	Syphilitic endocarditis of pulmonary valve
287260012	186877007	Syphilitic endocarditis of tricuspid valve
287257017	67391006	Syphilitic endocarditis of unspecified valve
8019018	4082005	Syphilitic myocarditis
7051019	3589003	Syphilitic pericarditis
350386010	233849007	Syphilitic valve disease
8030121000006117	94851000119107	Syphilitic valvular endocarditis
453243010	309762007	Systemic lupus erythematosus with pericarditis
299883012	194908003	TB - acute pericarditis
6635261000006114	400130008	Temporal giant cell arteritis
53454018	31993003	Toxic myocarditis
287863017	187195003	Toxoplasma myocarditis
1232958015	67696008	Tricuspid incompetence - rheumatic
7396161000006111	460464006	Tuberculous constrictive pericarditis
3594011000006112	67256000	Tuberculous pericarditis
7396061000006112	460440005	Tuberculous pericarditis with pericardial effusion
3209381000006112	44051003	Ulcerative endocarditis
3803021000006117	80119007	Uraemic pericarditis
3803011000006113	80119007	Uremic pericarditis
300020018	89736004	Valvular endocarditis
3899821000006114	86100009	Vegetative endocarditis
12355041000006114	472807003	Ventricular septal defect due to and following infective endocarditis
7478171000006115	472807003	Ventricular septal defect due to endocarditis
3899831000006112	86100009	Verrucous endocarditis
7396101000006110	460450006	Viral constrictive pericarditis
7392811000006119	459057007	Viral endocarditis
300907018	89141000	Viral myocarditis
350428012	70189005	Viral pericarditis
5573971000006119	275513007	Viral pericarditis - virus unidentified
7396081000006119	460445000	Viral pericarditis with pericardial effusion

## Sheet: SupplementaryTable3
MedCodeID	SnomedCTConceptID	Description
41903014	25003006	Acrocyanosis
6511531000006115	389087006	Arterial hypoxemia
7501701000006116	697902002	Associated pulmonary arterial hypertension
4062981000006114	95837007	Central cyanosis
317217010	3415004	Cyanosis
961801000006115	961801000006104	Cyanosis
4317201000006114	119419001	Cyanosis of skin
961881000006112	961881000006108	Discoloration of skin/cyanosis
5590591000006112	276794009	Facultative pulmonary hypertension with shunt at atrial level
6511511000006114	389087006	Hypoxemia
7711031000006113	713890008	Hypoxemia during surgery
7135681000006116	431335002	Hypoxemia in newborn
7501621000006118	697898008	Idiopathic pulmonary arterial hypertension
5057791000006112	233946001	Large vessel pulmonary hypertension
4837101000006112	206324006	Neonatal acrocyanosis
4059761000006119	95617006	Neonatal cyanosis
7135691000006118	431335002	Neonatal hypoxemia
253653015	162742005	O/E - central cyanosis
8251911000006112	794581000000108	O/E - cyanosis
253655010	162744006	O/E - peripheral cyanosis
316379013	206324006	Perinatal acrocyanosis
4056721000006116	95442007	Peripheral cyanosis
5056141000006116	233815004	Persistent pulmonary hypertension of the newborn
3654641000006115	70995007	PHT - Pulmonary hypertension
6214691000006113	360573001	Post-capillary pulmonary hypertension
6214701000006113	360573001	Postcapillary pulmonary hypertension
5056161000006117	233815004	PPHN - Persistent pulmonary hypertension in newborn
2674471000006117	10964002	Progressive pulmonary hypertension
43850011	11399002	Pulmonary arterial hypertension
7501741000006119	697905000	Pulmonary arterial hypertension associated with congenital heart disease
7501751000006117	697906004	Pulmonary arterial hypertension associated with congenital systemic-to-pulmonary shunt
2297871000000111	892401000000105	Pulmonary arterial hypertension drugs Band 1
2297911000000113	892421000000101	Pulmonary arterial hypertension drugs Band 2
2297951000000112	892441000000108	Pulmonary arterial hypertension drugs Band 3
2297991000000116	892461000000109	Pulmonary arterial hypertension drugs Band 4
4062991000006112	95838002	Pulmonary cyanosis
3654631000006113	70995007	Pulmonary hypertension
7502011000006113	697926000	Pulmonary hypertension due to diastolic left ventricular dysfunction
7502001000006110	697926000	Pulmonary hypertension due to diastolic systemic ventricular dysfunction
7477971000006118	472790001	Pulmonary hypertension due to left heart disease
7502021000006117	697927009	Pulmonary hypertension due to left-sided valvular heart disease
7501991000006113	697925001	Pulmonary hypertension due to systolic left ventricular dysfunction
7501981000006110	697925001	Pulmonary hypertension due to systolic systemic ventricular dysfunction
6214751000006112	360578005	Pulmonary hypertension secondary to raised pulmonary vascular resistance
5590581000006114	276793003	Pulmonary hypertension with occult mitral stenosis
7477461000006115	472757001	Pulmonary venous hypertension as complication of procedure
7502031000006119	697928004	Pulmonary venous hypertension due to congenital stenosis of pulmonary vein
7477981000006115	472790001	Pulmonary venous hypertension due to disorder of left heart
7052811000006113	426012001	Right heart failure due to pulmonary hypertension
146259010	88223008	Secondary pulmonary hypertension
5057721000006110	233942004	Small vessel pulmonary hypertension
